# Supplementary material for: Metabolic and molecular mechanisms of spine color formation in Chinese red chestnut
Source: Front Plant Sci. 2024 May 21;15:1377899. doi: 10.3389/fpls.2024.1377899 (PMC11148441; doi:10.3389/fpls.2024.1377899)
Supplement: Supplementary file 2 [file Table_4.xlsx]

## Sheet: Sheet1
Table S4 Differential metabolite statistics
Compounds	Class	Molecular Weight	Formula	R1-1	R1-2	R1-3	R2-1	R2-2	R2-3	R3-1	R3-2	R3-3	S1-1	S1-2	S1-3	S2-1	S2-2	S2-3	S3-1	S3-2	S3-3
Cyanidin-3,5-O-diglucoside	Cyanidin	611.16120990	C27H31O16+	0.387700897	0.520772515	0.50361736	0.477822142	0.456781586	0.487137652	0.20098184	0.209249848	0.192185709	0.00763477916	0.00881905048	0.00930532191	0.0080897844	0.00778480285	0.0083307133	0.00961400794	0.0118881563	0.0107478987
Cyanidin-3-O-(6-O-malonyl-beta-D-glucoside)	Cyanidin	535.10878040	C24H23O14+	0.0300227318	0.0413543403	0.0443744774	0.0302312966	0.0350201275	0.0275791498	0.014486513	0.0171350681	0.0160778463	0	0	0	0	0	0	0	0	0
Cyanidin-3-O-rutinoside	Cyanidin	595.16629528	C27H31O15+	0.165860219	0.207019719	0.209396775	0.0320129058	0.0337194101	0.037954251	0.0210485615	0.0214297621	0.0180988854	0.0261146762	0.0268157051	0.0236402232	0	0	0	0	0	0
Cyanidin-3-O-sophoroside	Cyanidin	611.16120990	C27H31O16+	0.0584777667	0.0811599919	0.0847835955	0.0538199234	0.057406935	0.0437639676	0.0569924505	0.0460664769	0.0561843153	0.00177082987	0.00190663662	0.00182651385	0	0	0	0	0	0
Cyanidin-3,5,3'-O-triglucoside	Cyanidin	773.21403331	C33H41O21+	0.0115330209	0.0126228908	0.0116316345	0.0112395443	0.0110741331	0.0110205466	0	0	0	0	0	0	0	0	0	0	0	0
Cyanidin-3-O-glucoside	Cyanidin	449.10838648	C21H21O11+	228.997009	296.511486	290.055744	219.616858	219.093264	223.08502	183.320751	182.61232	176.690287	1.51875817	1.25111178	1.46428742	0	0	0	0.792021825	0.733793587	0.996889202
Cyanidin-3-O-arabinoside	Cyanidin	419.09782180	C20H19O10+	0.030936989	0.0428991665	0.0387362134	0.0423438193	0.0432897569	0.0356629555	0.0272736176	0.024850986	0.0250049761	0.000102269954	0.000376518429	0.000637317122	0	0	0	0.00103505754	0.0013783507	0.000289193646
Cyanidin-3-O-(6-O-p-coumaroyl)-glucoside	Cyanidin	595.14516591	C30H27O13+	2.38632104	3.48133767	3.46287079	2.29520065	2.29483858	2.29200405	0.935123444	0.86056109	0.923075239	0	0	0	0	0	0	0	0	0
Cyanidin-3-O-xyloside	Cyanidin	419.09782180	C20H19O10+	0.304083749	0.45523887	0.389671511	0.392425892	0.401921084	0.392991903	0.277278107	0.28145558	0.265181131	0	0	0	0	0	0	0	0	0
Cyanidin-3-O-sambubioside	Cyanidin	581.15064521	C26H29O15+	0.0251906281	0.0256401708	0.0342309377	0.0248277879	0.0295470307	0.0254279352	0.0193650071	0.0242234194	0.0191541003	0.00986076451	0.0116433293	0.00880316922	0.00316342938	0.00372036854	0.00254099037	0.00590420635	0.00637607214	0.00510436356
Delphinidin-3-O-rutinoside	Delphinidin	611.16120990	C27H31O16+	0	0	0	0.0173060698	0.0209288561	0.0183437247	0	0	0	0	0	0	0.0101844046	0.00884220329	0.0102810572	0	0	0
Delphinidin-3-O-rutinoside-5-O-glucoside	Delphinidin	773.21403331	C33H41O21+	0	0	0	0	0	0	0	0	0	0.0237944147	0.0310030048	0.0293805063	0.0231446706	0.0264087577	0.0245081548	0	0	0
Delphinidin-3-O-sambubioside	Delphinidin	597.14555983	C26H29O16+	0	0	0	0	0	0	0	0	0	0	0	0	0.0127084425	0.0107158708	0.0125098841	0	0	0
Delphinidin-3-O-arabinoside	Delphinidin	435.09273642	C20H19O11+	0.0236887338	0.01752716	0.0202793152	0.0250229885	0.0222875648	0.022361336	0	0	0	0.0164477916	0.0169309495	0.0187283436	0.0202301028	0.0193686546	0.0201141678	0.0206043651	0.0217056112	0.0220802333
Malvidin-3-O-glucoside	Malvidin	493.13460123	C23H25O12+	0.00639164506	0.0096091482	0.00874933307	0.00646225045	0.00446931048	0.0101247571	0.00471014079	0.00393563732	0.00668654459	0.00632339077	0.0115134816	0.00646872633	0.00515329438	0.00732561918	0.00691039497	0.0114127183	0.0163991583	0.00760699779
Malvidin-3-O-rutinoside	Malvidin	639.19251002	C29H35O16+	0	0	0	0.0375648316	0.0519047429	0.0443374494	0	0	0	0	0	0	0	0	0	0	0	0
Malvidin-3-O-galactoside	Malvidin	493.13460123	C23H25O12+	0	0	0	0	0	0	0	0	0	0	0	0	0.00480151118	0.00343829998	0.00383366084	0	0	0
Malvidin-3-O-arabinoside	Malvidin	463.12403655	C22H23O11+	0.0103962313	0.016647225	0.021371093	0.00394408147	0.00400896772	0.00886390688	0.0066948786	0.00389780443	0.0074754379	0.000947742127	0.000310088141	0.000517147698	0.00090292162	0.00013211492	0.000565820397	0.000844561508	0.000862496994	0.000121292379
Malvidin-3-O-(6-O-p-coumaroyl)-glucoside	Malvidin	639.17138066	C32H31O14+	0.0303284148	0.0347771905	0.0348542704	0.0139696713	0.0153914707	0.0146287449	0	0	0	0.0126483264	0.0108871194	0.0119717959	0	0	0	0	0	0
Pelargonidin-3-O-glucoside	Pelargonidin	433.11347186	C21H21O10+	2.01555334	2.88030087	2.86983874	1.15440008	1.13475887	1.14887247	0.492917772	0.479007928	0.447906051	0.00957738166	0.0117960938	0.0193519035	0.00144675398	0.00177136319	0.00167225192	0.00423559524	0.00597208417	0.00498019304
Pelargonidin-3-O-rutinoside	Pelargonidin	579.17138066	C27H31O14+	0.0325162512	0.0328418378	0.035198686	0	0	0	0	0	0	0	0	0	0	0	0	0	0	0
Pelargonidin-3-O-sambubioside	Pelargonidin	565.15573059	C26H29O14+	0	0	0	0.0150150837	0.0134515345	0.0155391093	0	0	0	0.0181121014	0.0188488181	0.0202495515	0.0158216603	0.0170847434	0.0184395952	0.0140353175	0.014459519	0.0128683893
Pelargonidin-3-O-(6''-ferulylsambubioside)-5-O-(malonyl)-glucoside	Pelargonidin	989.25629204	C45H49O25+	0	0	0	0	0	0	0.010279698	0.0101922952	0.00997380573	0	0	0	0	0	0	0.0100663294	0.0100846293	0.0101037201
Peonidin-3-O-rutinoside	Peonidin	609.18194534	C28H33O15+	0.0651074776	0.0874868876	0.0898478997	0.0221371244	0.0213204464	0.0229293522	0	0	0	0	0	0	0	0	0	0	0	0
Peonidin-3-O-5-O-(6-O-coumaroyl)-diglucoside	Peonidin	771.21363939	C37H39O18+	0	0	0	0	0	0	0	0	0	0	0	0	0	0	0	0.0113677778	0.0118309218	0.0108811985
Peonidin-3,5-O-diglucoside	Peonidin	625.17685996	C28H33O16+	0.0350697906	0.0478802602	0.0479265379	0.0261197822	0.0233971702	0.0268831984	0.00879116507	0.00819081114	0.00899351115	0.00282959002	0.00249328926	0.00315864062	0.00202548862	0.00179932435	0.00208663785	0.00357656746	0.00256486974	0.00298538106
Peonidin-3-O-(6-O-p-coumaroyl)-glucoside	Peonidin	609.16081598	C31H29O13+	0.0800939182	0.0959487701	0.0991720088	0.0423524904	0.0454924273	0.041297166	0.0182572332	0.0149499695	0.0144915605	0	0	0	0	0	0	0	0	0
Peonidin-3-O-glucoside	Peonidin	463.12403655	C22H23O11+	8.46207378	12.3029478	12.358033	4.82238355	4.79380231	4.62544534	2.8857172	2.63394999	2.77927946	0.0436088334	0.0372750401	0.042476181	0.00946850695	0.00705918367	0.00719184516	0.00680386905	0.00766851703	0.0151197466
Petunidin-3-O-rutinoside	Petunidin	625.17685996	C28H33O16+	0.0120029511	0.0124271803	0.011409357	0	0	0	0	0	0	0	0	0	0	0	0	0	0	0
Petunidin-3-O-glucoside	Petunidin	479.11895116	C22H23O12+	0.00813752742	0.0100449888	0.00961098945	0	0	0	0.00230171394	0.00445163651	0.00237080016	0	0	0	0	0	0	0	0	0
Petunidin-3-O-arabinoside	Petunidin	449.10838648	C21H21O11+	0	0	0	0	0	0	0	0	0	0.0176807487	0.0178728566	0.015993542	0	0	0	0	0	0
Petunidin-3-O-galactoside	Petunidin	479.11895116	C22H23O12+	0.0450209372	0.0523336044	0.0490272745	0	0	0	0.0325339727	0.0333874771	0.0323785828	0	0	0	0	0	0	0	0	0
Petunidin-3-O-(6-O-malonyl-beta-D-glucoside)	Petunidin	565.11934509	C25H25O15+	0.0124484746	0.015279447	0.0145662353	0.0167333938	0.0155741132	0.0153645142	0.017613181	0.0192622281	0.0182416202	0.0123352743	0.0139673678	0.0131325892	0	0	0	0.0128992659	0.0133124649	0.0130895033
Petunidin-3-O-sophoroside	Petunidin	641.17177458	C28H33O17+	0.0123743769	0.0152054686	0.015381525	0.0126238959	0.0138276604	0.0133253846	0.0149981228	0.0131853019	0.0151034833	0	0	0	0	0	0	0	0	0
Procyanidin B1	Procyanidin	578.14242626	C30H26O12	62.2693918	88.3161212	92.3892096	56.2494455	58.3614986	55.8546559	99.5680473	95.8089042	96.3602707	137.054862	140.661659	130.460833	66.4495265	68.4642362	68.2878758	90.7962302	94.011022	87.7894631
Procyanidin B2	Procyanidin	578.14242626	C30H26O12	3.48087737	3.40325269	4.62832968	2.20596895	1.86895377	1.98739069	3.84441951	4.19229518	3.61090764	5.32955041	4.52465946	5.21283636	2.00511586	1.78151773	1.63640794	2.22563492	2.55765531	2.31391514
Procyanidin B3	Procyanidin	578.14242626	C30H26O12	46.847657	63.0571254	65.1580729	29.4934463	29.8164607	29.7157895	28.3670679	29.1294979	30.3280255	54.7447019	54.2151442	54.4090094	25.5813016	27.299782	25.9019454	20.0678571	20.0448898	19.7745224
Naringenin	flavonoid	272.06847348	C15H12O5	0.161567298	0.2147469	0.229299224	0.42994757	0.408579115	0.445172065	0.203116507	0.231362065	0.208228503	0.382018221	0.351213942	0.306928443	0.00987781584	0.0281436497	0.0531634899	0.0962041667	0.0976160321	0.124265634
Kaempferol-3-O-rutinoside	flavonoid	594.15847025	C27H30O15	25.68335	36.8723318	36.9711328	26.9776165	26.9575528	29.0516194	14.3546623	11.9265501	12.3817078	32.1889483	37.7820513	39.0749452	3.04076164	3.66100654	2.84989192	7.57440476	7.87935872	7.29525437
Afzelin	flavonoid	432.10564683	C21H20O10	1.08976869	1.25786949	1.30322716	0.398164953	0.328252292	0.364591093	0.0345345848	0.0167897743	0.010631051	1.63501287	1.41384615	1.20500698	0.0529284707	0.0129382009	0.0815745726	0.131222222	0.101062725	0.122424492
Rutin	flavonoid	610.15338487	C27H30O16	0	0	0	0	0	0	0	0	0	24.8599723	22.8259215	21.4450867	1.17466855	1.6622766	1.47883474	5.34327381	4.33597194	3.99937663
Dihydrokaempferol	flavonoid	288.06338810	C15H12O6	0.273682951	0.3925432	0.402705554	0.319274047	0.277152252	0.293848178	0.295566211	0.28889815	0.226230096	0.207100416	0.183840545	0.215834164	0.110222043	0.127939172	0.0963605816	0.11851746	0.116967335	0.139268651
Quercetin-3-O-glucoside	flavonoid	464.09547607	C21H20O12	191.249651	298.953039	349.581923	114.44142	120.643483	103.174291	120.884105	121.358	111.765127	63.6282432	62.5208333	54.3579829	9.88946202	8.47705568	8.34997052	42.6186508	43.3607214	33.3633622
Dihydromyricetin	flavonoid	320.05321734	C15H12O8	0	0	0	0.0747424884	0.125241929	0.0543898785	0	0	0	0	0	0	0.0425893613	0.0554670101	0.0564645313	0.0683878968	0.0566815631	0.0616670018
